# Supplementary material for: Inferring Viral Dynamics in Chronically HCV Infected Patients from the Spatial Distribution of Infected Hepatocytes
Source: PLoS Comput Biol. 2014 Nov 13;10(11):e1003934. doi: 10.1371/journal.pcbi.1003934 (PMC4230741; doi:10.1371/journal.pcbi.1003934)
Supplement: Dataset S1 — ExperimentalData.xls. Excel sheet with the experimental data of the liver biopsy samples of the 4 subjects analyzed by scLCM [15]. (XLS) [file pcbi.1003934.s008.xls]

## Sheet: ExperimentalData
Data as presented in the manuscript and obtained in Kandathil et al., Gastroenterology 2013
The intracellular viral load (HCV RNA in IU/cell) was measured for each cell at each position of the grid as described in Kandathil et al., Gastroenterology 2013.
Values of "NA" indicate positions where no measurement could be determined.
	Position		subject 1			subject 2			subject 3			subject 4
			HCV RNA			HCV RNA			HCV RNA			HCV RNA
nbr	x	y	grid1	grid2	grid3	grid1	grid2	grid3	grid1	grid2	grid3	grid1	grid2
1	1	1	1.71	0	0	NA	0	0	0	0	1.37	0	0
2	1	2	4.1	0	0	NA	0	0	0	0	1.56	0	0
3	1	3	3.51	0	0	2.91	0	0	0	0	2.18	0	0
4	1	4	22.78	0	0	5.38	0	0	0	0	1.26	0	0
5	1	5	2.76	2.26	0	NA	0	0	0	0	0	0	0
6	1	6	4.55	3.89	0	NA	0	0	0	0	0	0	0
7	1	7	0	4.13	0	3.53	0	0	0	NA	0	0	0
8	1	8	0	3.45	0	19.82	0	0	0	NA	0	0	0
9	1	9	1.46	0	0	5.73	0	0	0	0	0	0	0
10	1	10	1	0	0	3.02	0	0	0	0	0	0	0
11	2	1	0	0	0	0	0	0	0	0	0	0	0
12	2	2	0	0	0	0	0	0	0	0	0	0	0
13	2	3	0	1.48	0	NA	0	0	0	0	0	0	1.08
14	2	4	0	1.58	0	NA	0	0	0	0	0	0	1
15	2	5	0	2.3	0	NA	0	0	0	11.79	2.16	0	0
16	2	6	0	1.99	0	NA	0	0	0	11.12	1.51	0	0
17	2	7	0	0	0	0	1.05	0	0	4.2	0	0	0
18	2	8	0	0	0	0	3.16	0	0	4.42	0	0	0
19	2	9	0	3.37	0	4.4	0	0	2.35	NA	0	0	1
20	2	10	0	2.29	0	7.41	0	0	2.44	NA	0	0	1
21	3	1	0	0	0	0	0	0	0	4.44	0	0	0
22	3	2	0	0	0	0	0	0	0	8.67	0	0	0
23	3	3	2.52	0	0	0	0	0	0	5.15	0	0	0
24	3	4	1.61	0	0	0	0	0	0	9.77	0	0	0
25	3	5	1.96	0	0	4.23	0	NA	0	3.34	0	5.52	0
26	3	6	2.02	0	0	4.79	0	NA	0	8.35	0	4.66	0
27	3	7	2.42	0	4.95	6.66	0	0	0	5.62	0	0	0
28	3	8	1.6	0	2.77	2.6	0	0	0	2.79	0	0	0
29	3	9	1.19	0	2.09	0	0	0	2.62	3.21	0	0	0
30	3	10	1	0	2.92	0	0	0	3.06	5.21	0	0	0
31	4	1	1.92	0	0	1.33	0	0	1.49	0	0	19.76	0
32	4	2	1.59	0	0	1.5	0	0	3.68	0	0	5.45	0
33	4	3	0	0	0	4.53	0	0	0	8.55	0	0	1.71
34	4	4	0	0	0	3.64	0	0	0	10.55	0	0	9.15
35	4	5	0	1.64	7.66	NA	0	0	1.39	0	0	1.76	0
36	4	6	0	2.5	7.14	NA	0	0	1.47	0	0	1.76	0
37	4	7	1.77	0	0	0	0	NA	1	19.7	2.19	0	0
38	4	8	2.81	0	0	0	0	NA	1.26	5.66	1.71	0	0
39	4	9	1.39	0	0	0	0	1.3	6.78	0	0	0	0
40	4	10	1.67	0	0	0	0	1.7	7.74	0	0	0	0
41	5	1	1.46	0	0	0	0	0	0	0	0	0	0
42	5	2	1.62	0	0	0	NA	0	0	0	0	0	0
43	5	3	0	NA	3.47	0	NA	0	3.92	0	0	0	19.97
44	5	4	0	NA	2.38	0	0	0	7.16	0	0	0	2.24
45	5	5	0	0	0	0	0	0	10.09	0	0	1.69	0
46	5	6	0	0	0	0	0	0	8.71	0	0	2.56	0
47	5	7	0	3.14	3.93	0	NA	0	3.29	0	0	2.82	0
48	5	8	0	1.56	3.01	0	NA	0	2.67	0	0	4.11	0
49	5	9	0	1.65	3.58	NA	NA	0	0	0	1	0	0
50	5	10	0	1.75	3.33	NA	NA	0	0	0	1.07	0	0
51	6	1	1.38	1.72	0	NA	0	0	2.46	0	2.2	0	0
52	6	2	2.41	3.86	0	NA	0	0	4.93	0	3.92	0	0
53	6	3	0	1.58	3.35	NA	0	1.11	5.99	0	0	0	0
54	6	4	0	3.16	3.76	NA	0	1.1	7.2	0	0	0	0
55	6	5	0	3.85	1.64	NA	0	0	2.01	0	5.54	0	0
56	6	6	0	4.07	3.35	NA	0	0	3.25	0	10.08	0	0
57	6	7	0	1.76	0	0	0	1.76	25.9	1.74	3.39	1	0
58	6	8	0	2.36	0	0	0	3.74	22.26	3.29	2.52	1	0
59	6	9	1.88	5.02	4.27	NA	2.71	0	3.77	0	2.48	1.17	0
60	6	10	3.38	5.47	2.55	NA	5.01	0	6.57	0	2.49	1.83	0
61	7	1	0	NA	1.93	NA	1.22	0	4.31	0	0	2.67	0
62	7	2	0	NA	4.01	NA	1	0	2.47	0	0	2.57	0
63	7	3	1.34	NA	4.1	50.32	4.23	3.99	2.9	0	0	0	0
64	7	4	1.72	NA	1.76	49.37	2.28	4.81	1.67	0	0	0	0
65	7	5	1.06	NA	4.1	0	0	1.51	6.66	0	2.3	0	0
66	7	6	1.8	NA	1.8	0	0	1.6	5.52	0	8.02	0	0
67	7	7	13.62	NA	3.74	0	0	0	NA	0	2.18	0	0
68	7	8	1.99	NA	4.57	0	0	0	NA	0	1.53	0	0
69	7	9	0	NA	0	0	1	0	7.27	0	NA	1	0
70	7	10	0	NA	0	0	1	0	7.5	0	NA	1	0
71	8	1	1.73	NA	0	0	NA	0	0	0	0	0	0
72	8	2	1.21	NA	0	0	NA	0	0	0	0	0	0
73	8	3	0	NA	0	0	0	NA	0	1.53	2.17	0	0
74	8	4	0	NA	0	0	0	NA	0	1.79	3.62	0	0
75	8	5	0	NA	0	NA	1.16	0	2.33	0	6.45	0	0
76	8	6	0	NA	0	NA	1.14	0	3.24	0	20.66	0	0
77	8	7	0	NA	1.67	0	1	0	0	13.18	2.29	0	0
78	8	8	0	NA	3.08	0	1.55	0	0	5.79	1.71	0	0
79	8	9	0	NA	0	0	0	NA	1.97	0	NA	0	0
80	8	10	0	NA	0	0	0	NA	3.83	0	NA	0	0
81	9	1	0	NA	0	NA	0	0	1.81	0	1.19	1.28	0
82	9	2	0	NA	0	NA	0	0	1.4	0	2.84	1	0
83	9	3	0	NA	0	0	0	4.71	2.58	0	4.82	0	0
84	9	4	0	NA	0	0	0	8.82	1.1	0	7.53	0	0
85	9	5	0	NA	0	NA	0	1.7	2.37	0	0	0	0
86	9	6	0	NA	0	NA	0	1.82	2.52	0	0	0	0
87	9	7	1.27	NA	6.41	0	0	0	5.71	0	0	2.43	0
88	9	8	5.13	NA	7.57	0	0	0	5.39	0	0	1.81	0
89	9	9	1.13	NA	0	0	0	0	4.02	5.35	NA	1	0
90	9	10	1.88	NA	0	0	0	0	5.23	8.69	NA	1	0
91	10	1	0	NA	0	0	0	0	10.11	0	3.98	1	0
92	10	2	0	NA	0	0	0	0	5.35	0	2.1	1	0
93	10	3	1.87	NA	0	0	1.63	0	2.08	0	1.64	1	0
94	10	4	2.98	NA	0	0	2.75	0	2.19	0	1.36	1	0
95	10	5	0	NA	0	0	2.91	NA	6.69	0	0	0	0
96	10	6	0	NA	0	0	1.42	NA	4.76	0	0	0	0
97	10	7	1.16	NA	0	0	0	0	8.63	0	4.3	0	18.71
98	10	8	1.09	NA	0	0	0	0	5.3	0	3.35	0	1.59
99	10	9	1.83	NA	0	0	0	0	2.91	0	0	0	1.75
100	10	10	4.4	NA	0	0	0	0	3.47	0	0	0	16.23
