# Supplementary material for: Inferring Viral Dynamics in Chronically HCV Infected Patients from the Spatial Distribution of Infected Hepatocytes
Source: PLoS Comput Biol. 2014 Nov 13;10(11):e1003934. doi: 10.1371/journal.pcbi.1003934 (PMC4230741; doi:10.1371/journal.pcbi.1003934)
Supplement: Protocol S1 — MaternClustering.R. -code with the core functions used for analyzing the data with a Matérn Cluster process as shown in Figure 1B. (R) [file pcbi.1003934.s009.r]

################################################################################
# GRAW ET AL. "INFERRING VIRAL DYNAMICS IN CHRONICALLY HCV INFECTED PATIENTS
#               FROM THE SPATIAL DISTRIBUTION OF INFECTED HEPATOCYTES"
#
# Core functions to determine cluster characteristics on grids of hepatocytes as
# depicted in Figure 1B of the manuscript and explained in Materials and Methods.
################################################################################

# load specific R-packages that are needed for the analysis and provide specific
# functions
library(lattice)
library(spatstat)

# Function to arrange the data file into the actually observed matrix structure
core.matrixNEW <- function(data,dims,slide,rna.copies){
	core <- matrix(rep(0,prod(dims)),ncol=dims[2],nrow=dims[1])
	for (i in 1:dims[1]){
		for (j in 1:dims[2]){
			core[i,j] <- subset(data,data$x==i & data$y==j)[,paste("hcv",slide,sep="")]*rna.copies
		}
	} 
	core
}


################################################################################
# CREATE A RANDOM POINT PATTERN WITH THE HCV RNA
#
# ASSUMPTIONS:	(a) hepatocytes have a squared shape with 20x20 mum
#				(b) for each hepatocyte we sample the number of HCV RNA (IU/ml)
################################################################################
# (1.) create a random point pattern (xdata)
create.pp.matrixData <- function(mat.hcv,p,d,Inc,hep.size){
	
	mat.hcv.new <- mat.hcv
	
	pos.vec <- rep(0,2)
	for (i in 1:dim(mat.hcv)[1]){
		for (j in 1:dim(mat.hcv)[2]){
			if (is.na(mat.hcv[i,j])){
				content <- 0
				for (m in -1:1){
					for (n in -1:1){
						xpos <- i+n
						ypos <- j+n
						if ((xpos>0)&&(ypos>0)&&(xpos<=dim(mat.hcv)[1])&&(ypos<=dim(mat.hcv)[2])){
							if(!is.na(mat.hcv[xpos,ypos])){
								content <- content + mat.hcv[xpos,ypos]
							}
						}
					}
				}
				mat.hcv[i,j] <- content/8
			}
			hcv.nbr <- floor(mat.hcv[i,j]) + rbinom(1,1,prob=mat.hcv[i,j]-floor(mat.hcv[i,j]))
			mat.hcv.new[i,j] <- hcv.nbr
			hcv.x <- runif(hcv.nbr,min=(i-1)*hep.size,max=i*hep.size)
			hcv.y <- runif(hcv.nbr,min=(j-1)*hep.size,max=j*hep.size)
			pos.vec <- rbind(pos.vec,cbind(hcv.x,hcv.y))
		}
	}
	pos.vec <- pos.vec[-1,]
	out <- list(pos.vec,mat.hcv.new)
}


######################################################################################
# (2.)  Function to fit a Matern Cluster point process to the data
#       - (a) point pattern is created by the function create.pp.matrixData
#       - (b) quadrant-test for clustering is performed (see manuscript)
#       - (c) Matern Cluster process is fitted to the point pattern to estimate kappa and R

fit.MatClust.Data <- function(mat.data,p,d,Inc,hep.size,xyrange,nquadrats){
	
	point.data <- create.pp.matrixData(mat.data,p,d,Inc,hep.size)[[1]]
	hcv.pp <- ppp(point.data[,1],point.data[,2],window=owin(xrange=c(0,xyrange[1]),yrange=c(0,xyrange[2])))
	pearson.test <- quadrat.test(hcv.pp,nx=nquadrats[1],nquadrats[2])$p.value
	fit.kppm <- kppm(hcv.pp, ~1, "MatClust",statargs=list(nlarge=Inf,correction="isotropic"),rmin=4,rmax=NULL)
	rm(point.data)
	rm(hcv.pp)
	out <- list(fit.kppm,pearson.test)
}


######################################################################################
# (3.)  FUNCTION TO FIT A MATERN CLUSTER PROCESS TO THE SPATIAL POINT PATTERNS
#       AS SKETCHED IN FIGURE 1B OF THE MANUSCRIPT
#       replicates - defines the number of bootstrap replicates performed for each step of the algorithm
#       Returns a table with the estimates for kappa and R for a Matern Cluster Process dependent on the
#       maximal intracellular HCV RNA load on the grid (for details see the manuscript)

characterize.clusters <- function(path,patient,slide,DL,replaceValue,dims,hep.size,rna.copies,p,d,Inc,timesteps,xyrange,probab,cut,nquadrats,replicates){
	
	dat.sample <- prep.data(path,patient,DL,replaceValue)
	mat.age <- core.matrixNEW(dat.sample,dims,slide,rna.copies)

# prepare output data file
	output <- rep(0,12)
	max.age <- max(mat.age[!is.na(mat.age)])
	print(max.age)

# perform iterative analysis as indicated in Figure 1B
	while (max.age>0){
		
 		output.kappa <- NULL
		output.R <- NULL
		output.pearson <- NULL
		
# perform bootstrap replicates for each point pattern
		for (r in 1:replicates){
			fit.list <- try(fit.MatClust.Data(mat.age,p,d,Inc,hep.size,xyrange,nquadrats),silent=TRUE)
			if (!inherits(fit.list,"try-error")){
				fit <- fit.list[[1]]
				output.pearson <- c(output.pearson,fit.list[[2]])
				output.kappa <- c(output.kappa,fit$par["kappa"])
				output.R <- c(output.R,fit$par["R"])
			}
		}
		pearson.out <- sum(output.pearson<=cut)/length(output.pearson)
		output.line <- c(max.age,mean(output.kappa),sqrt(var(output.kappa)/length(output.kappa)),median(output.kappa),quantile(output.kappa,probs=probab),
						 mean(output.R),sqrt(var(output.R)/length(output.R)),median(output.R),quantile(output.R,probs=probab),
                         pearson.out)
		output <- rbind(output,output.line)
		
		mat.age.inter <- replace(mat.age,mat.age==max.age,-100)
		max.age <- max(mat.age.inter[!is.na(mat.age.inter)])
		mat.age <- replace(mat.age.inter,mat.age.inter==-100,max.age)
	}
	output <- as.data.frame(output[-1,],row.names=c(1:dim(output)[1]))
	names(output) <- c("age","mean.kappa","se.kappa","median.kappa","q1st.kappa","q3rd.kappa","mean.R","se.R","median.R","q1st.R","q3rd.R","pearson")
	output
}
